# Supplementary material for: Functional and phylogenetic evidence of a bacterial origin for the first enzyme in sphingolipid biosynthesis in a phylum of eukaryotic protozoan parasites
Source: J Biol Chem. 2017 Jun 2;292(29):12208–19. doi: 10.1074/jbc.M117.792374 (PMC5519370; doi:10.1074/jbc.M117.792374)
Supplement: Supplemental Data [file 10.1074_M117.792374_jbc.M117.792374-3.txt]

CLUSTALW multiple sequence alignment in PHYLIP format used as input into all phylogenetic platforms utilised. In this format the number of sequences (34) and the length of alignment (184) are shown top left. The protein sequences are annotated as for Figure 7 in the first block.  


34    184
SmSPT      KYGTGCAGSR FLNGTLDIHV ELEEKLSAYV GKEAAILFST GFQSNLGPLS 
SsSPT      KYGTGCAGSR FLNGTLDIHI ELEHKLSQLV GKEASILFST GFQSNLGPIS 
BsSPT      KYGTGCTGSR FLNGNLNIHE ELDEKLAAYL GHEKAIVFST GMQANLGALS 
PpSPT      KFGSGTNGSR MLNGTFHDHM EVEQALRDFY GTTGAIVFST GYMANLGIIS 
HsLCB1     KYGVGTCGPR GFYGTFDVHL DLEDRLAKFM KTEEAIIYSY GFATIASAIP 
OsLCB2     KYSPSTCSVR VDGGTTKLHT ELEELVARFV GKPAAILFGM GYVTNSAIIP 
PtLCB2     RFSPSTCSPR VDGGTTILHN ELEVCVANFV GKPAAIVFGM GYVTNSAILP 
AtLCB2     KFSASTCSSR VDAGTTSVHA ELEECVTRFV GKPAAVVFGM GYATNSAIIP 
PrLCB2     ALASTV--PP MEFGTTPVHI ALEKALAKFI GKESAIVYNM GYATNATSIP 
TpLCB2     VLPSSVGSSR LEFGTTKLHR EVEEIVATFT GKEDAVVLNM GFNTNATIIP 
CmLCB2     RYGVATG-AA RESGCTAVLR ELEQTVARFV GKPDAIVIGM GFATNSMIIP 
OtLCB2     --PVTTGSPA AELGRDSNLR AVEELVARFV GKEDACVVGM GFATNSTVIP 
HsLCB2     EYGAGVCSTR QEIGNLDKHE ELEELVARFL GVEAAMAYGM GFATNSMNIP 
MmLCB2     EYGAGVCSTR QEIGNLDKHE ELEKLVARFL GVEAAMTYGM GFATNSMNIP 
DrLCB2     KYGVGVSSTR QEIGNLDKHE ELEKLVARFL GVESSMVFGM GFATNSMNIP 
DmLCB2     SSGLAYCSSR CELGDNEQLQ ELEALTARYF GVEDAIVFGM GFATNALNLP 
CeLCB2     REGLSCCTTV HERGRSVSQA KLEKLVAEFL GVEDAICFSM GFATNSMNAP 
MbLCB2     KYGVSCCSAR TEFGTTRLHE EVDELVARFI GKEAAMTCGM GFATNSTNIP 
NvLCB2     KNGIAVCSAR HEFGTLDIHI ELEKMVARFV GKESAMVFGM GFATNSTNIP 
SpLCB2     KYGLSTCSSN AICGTYGLHK EVEELTANFV GKPAALVFSQ GFSTNATVFS 
AnLCB2     KYGITP---- ------DLHV ELEELVASFV GKEASMVFSM GFGTNANIFP 
ScLCB2     KYSIQSGGPR AQIGTTDLHI KAEKLVARFI GKEDALVFSM GYGTNANLFN 
CnLCB2     RYGVASAGAR HEASTTDLHL QCEKLVAKFL GVEASMVVSM GYATNSTTIP 
RoLCB2     DLGITAASPR TEAGTNKHAL ELEQMVARFV GKEDAMCVSM GFATNSTTIP 
DdLCB2     KYGVYTGSTS AEVGLSEPQR DLENLTARFV GKEDAIVFEM GFATNSGTLP 
NgLCB2     QYGPASASAY GDFGYSKIHK ELEDMTAKFV GKEDSIVFSM GFATNSTTIP 
TbLCB2     RYGLASCSAA QHAGQHGPVS KLERAIADFL KKEDAVVCGM GFGTNFRGLP 
LmLCB2     DYGLASCSAP QGLGQSALVS RLEHEFAEFL GKEDAIVCGM GFATNFRGLP 
TgSPT1     TWSTGNHGAR MLGGNMRILR DLEKMVGRFF GREDSLLCAT GFLATMSSIC 
TgSPT2     MWSTGNHGAR MLGGNPTVIR ELEQIIGRFF GREDALLCAT GFLAAMSSIC 
EtSPT      EWSTGSHGAR MLGGNSTILR QLERRVAEYY GRDDALLCAT GFLATMSAVA 
CmSPT      QYSTGSHGPR MLGGNTPLLR ELEKAVGEFF GREDSLIVAT GYMACMGAVC 
PfSPT      EWSTGNHGPR MLGGNSQILR DLEKVVGNFF GRNDSILAVC GFLACMSGIV 
PySPT      EWSTGNHGPR LLGGNNEILR ELEKKVGQFF GRNDSILAVC GFLACMSGIA 

           CLMGRND-YI LLDERDHASI IDGSRLSFSK VIKYGHNNME DLRAKL-SRL 
           CLMGRND-YI LLDERDHASI IDGSRLSFSK VIKYGHNDMD DLRAKL-SRL 
           AICGPKD-LM LFDSENHASI IDASRLSLGT TFKYKHNDMA SLEELLESNM 
           TLAGKGE-YV ILDADSHASI YDGCQQGNAE IVRFRHNSVE DLDKRL-GRL 
           AYSKRGDIVF V-DRAACFAI QKGLQASRSD IKLFKHNDMA DLERLLKEQE  
           CLVGKGG-LI ISDSLNHNSI VNGARGSGAT VRVFQHNSPA HLEEVLREQI 
           VLIGKGG-LI ISDSLNHNSI VNGARGSGAT VRVFQHNTPS HLEEVLRQQI 
           VLIGKGG-LI ISDSLNHSSI VNGARGSGAT IRVFQHNTPS HLERVLREQI 
           ALTGKGT-LI LSDALNHTSI VNGARASGAS VGVFQHNEPE HLEKVLRTKI 
           TLTTRGD-LI VSDELNHTSI VNGARASGAA IRTFRHNDSS DLEGILREAI 
           AIIGKGG-LI ISDELNHASI VAGARSSGAR IRVFRHNDAK DLERVLRSAI 
           ALCSKGD-LI ISDALNHASI VEGARLSGAK IKPFKHQCVG DLELILQDAV 
           ALVGKGC-LI LSDELNHASL VLGARLSGAT IRIFKHNNMQ SLEKLLKDAI 
           ALVGKGC-LI LSDELNHASL VLGARLSGAT IRIFKHNNMQ SLEKLLKDAI 
           ALTGKGC-LI LSDELNHASL VLGARLSGST IRVFKHNNMQ SLEKMLRDAI 
           SLLGPNS-LV ISDEKNHASI ILGLRLSGAT TKVFKHNNMR DLERVLRQGV 
           CLVDKHS-LI ISDKYNHASL ILGCRLSGAS TKVFEHNDME SLERILRDAI 
           ILVGKGG-LI ISDELNHASL VLGSRLTGAK IKVFRHNDME HLEQILRQSI 
           VLVSKGD-LI ISDELNHSSL VLGARLSGAT IKVFKHNDIK SLENKLRTSV 
           TLMCPGS-LI ISDELNHTSI RFGARLSGAN IRVYKHNDMT DLERVLREVI 
           ALVGKGD-LI ISDELNHASI RFGARLSGAS IAMFKHNDMH DLEAKLREAI 
           AFLDKKC-LV ISDELNHTSI RTGVRLSGAA VRTFKHGDMV GLEKLIREQI 
           ALVGKGC-LV ISDEFNHASI RAGVRMSGAS MRWYKHNDMD VLENLLREVI 
           ALVGKGC-LV ISDELNHSSI VFGVRLSGAS VRVFKHNNMD DLRELLREVI 
           ALIGKGG-LI ISDSLNHASL ATGCKNTGCK VKVFRHNDSK HLEEVIRESI 
           LLAPTPDCLI ISDQLNHTSI VAGVRSTGAK VTVFKHNDMD HLEKIVRKSI 
           ALFGEDT-LV VSDSLNHSSL VNGIRLSGAR AKVFKNADMN SLEKVLREAV 
           TLFGKET-LV LSDSLNHSSL VNGVRSSGAK VKVFQHNHFG QVEKCLREGV 
           AVAKEGD-LI VGDNRLHASL RSGMKLSGAK EMLFRHNNWH HLQQTLAKHR 
           AVAKKGD-LI IGDNRLHTSL RVGMKLSGAK EVLFRHNNWQ HLTQILGSMR 
           AVAKKGD-LV IADSRAHASL RTGMSVCGAR CLFFKHNNYG HLLRLLQRER 
           AIYKKGD-VF FGDDRLHASI RAGFKVSGAK VYFFKHNNMA HLEQLVKQYR 
           AVATHED-II LYDSRTHACV KMGIQICGAK AYSFKHNDYN HLEVLLIKYR 
           AVATPSD-LI LYDSRTHACV KIGIQISGAK AYTFKHNDYN HLEILLQKYR 

           PEAKLICTDG IFSMEGDIVN LPELTSIANE FDAAVMVDDA HSLGVIGHKG 
           PSAKLIVTDG IFSMEGDIVN LPEMVKIADE YDAALMVDDA HSLGVIGEHG 
           SRRVIIVADG VFSMTGDILR LPEVVKLAKK YGAYVYVDDA HGLGVMGPQG 
           PKAKLVVLEG VYSMLGDIAP LKEMVAVAKK HGAMVLVDEA HSMGFFGPNG 
           IERRFIVVEG LYMNTGTICP LPELVKLKYK YKARIFLEES LSFGVLGEHG 
           AGKIIVIVEG IYSMEGELCK LPEIIAVCKK YKAYTYLDEA HSIGAVGQSG 
           AEKIIVIVEG IYSMEGELCK LPEIVAVCKK YKAYVYLDEA HSIGAVGKTG 
           AEKIIVVVEG IYSMEGEICH LPEVVAICKK YKAYVYLDEA HSIGAIGKTG 
           AEKIIVMIEG IYSMEGEIVR LREMVDVTKK YKAYIYVDEA HSIGALGNTG 
           VYRILVIVEG IYSMEGEYCD LRNVVSVCKK YGAYVYLDEA HSIGAMGPTG 
           AERILVVVEG IYSMEGAICN LREIARVTRK YKAFLFVDEA HSIGALGERG 
           LGKIVVIVEG IYSMEGELCN LKPIVEVAKM YGAHVYLDEA HSIGAIGATG 
           VYKILILVEG IYSMEGSIVR LPEVIALKKK YKAYLYLDEA HSIGALGPTG 
           VYKILILVEG IYSMEGSIVR LPEVIALKKK YKAYLYLDEA HSIGALGPSG 
           VHKILIVVEG IYSMEGSIVR LPEVIALKKK YKAYLYLDEA HSIGALGTRG 
           CYKVMILVEG IFSMEGSIVR LPEVIALKKK YKAYLYLDEA HSVGAMGSRG 
           AYKILIIVEG IYSMEGSICN LPGIIALKKK YQAYLYLDEA HSIGAMGKTG 
           IEKIMIVVEG VYSMEGSLVN LPAVIALKKK YKAYLYLDEA HSIGALGKTG 
           VQKILIIVEG VYSMEGSLVR LPEIVAIKKK YKCYLFIDEA HSIGAMGPTG 
           SQKILVVIEG LYSMEGNFCD LPKVVELKNR YKFYLFIDEA HSIGAIGPRG 
           SQKILVVVEG LYSMEGSMCN LPGLIALKKR YKFYLFVDEA HSVGAIGPRG 
           VLKILICAEG LFSMEGTLCN LPKLVELKKK YKCYLFIDEA HSIGAMGPTG 
           SQKILVIVEG LFSMEGSLVD LPRLIELKKR YKFYLYVDEA HSIGAMGPNG 
           SQKILVIVEG LYSMEGTIVN LPELVELKKE FKFYLYVDEA HSIGALGENG 
           IQMILIIIEG IYSMEGEVAN LPEILAIKKK YKCYLYIDEA HSIGALGKTG 
           IEKIIIIVEG IYSMEGEIVN LKRAVEIKKK YGCYLYVDEA HSIGALGKNG 
           VLRIVIVVEG VYSMEGEFVN LPRVVELKKK YGALLFVDEA HSIGATGRTG 
           VLRIVIIIEG IYSMEGEIVN LKKFVELKKK YKALLFVDEA HSIGAIGRTG 
           RKNCWIVIES VYSMDGDIAD LPVVRRLADQ YNCRILLDEA HGLGVLGKTG 
           RKDCWIVIES VYSMDGDIAD LPTVRRLADQ YKCQIIVDEA HGLGVLGKSG 
           HKGCWLVIES VYSMEGDIAE LPVLRTLANS HNCRILCDEA HGLGVLGRTG 
           RKDAWIFIES VYSMDGDIAP LPDVRSIADK YDMKICIDEA HGMGVLGKMG 
           YKNCWVCIES VYSMDGDIPH LPTFKKLCIQ HKAKLYVDEA HGLGVLGKTG 
           SKTCWVCLES VYSMDGDIPH LPSFKKLCVK YNAKLFVDEA HGLGVLGKTG 

           AGTASHFGL- NDDVDLIMGT FSKSLASLGG FVAG
           AGTASHFGL- TDKVDLIMGT FSKSLASLGG FVAG
           RGTMAHFDV- TKDVDFNMGT FSKSFASIGG VISG
           RGVYEAQGL- EGQIDFVVGT FSKSVGTVGG FVVS
           RGVTEHYGIN IDDIDLISAN MENALASIGG FCCG
           RGVCELLGVD PADVDIMMGT FTKSFGSCGG YIAA
           RGVCELLGVD TADVDIMMGT FTKSFGSCGG YIAG
           KGICELLGVD TADVDVMMGT FTKSFGSCGG YIAG
           RGICEYAGVD PSEIDILMGT FSKSFGGMGG YIAA
           RGCCEYTGVD PSEVDVLMGT FTKSFGGMGG YIAA
           RGVCEFTGVD PRDVDILMGT FTKSFGAVGG YVAA
           RGVTEELGVD TKDITVMMGT FTKSFGAAGG YVAG
           RGVVEYFGLD PEDVDVMMGT FTKSFGASGG YIGG
           RGVVDYFGLD PEDVDVMMGT FTKSFGASGG YIGG
           RGVVDYFGLD PSDVDIMMGT FTKSFGAAGG YIGG
           RGVTDYFNVD PKEVDILMGT FTKSFGSAGG YLAG
           KGVVEYWGCD PKDVDILMGT FTKSFGAAGG YIAG
           RGVVEHYGCD VKDVDIMMGT FTKSFGAAGG YIAA
           RGVCEIFGVD PKDVDILMGT FTKSFGAAGG YIAA
           GGICDYFGIS TDHVDILMGT FTKSFGAAGG YISA
           RGVCDYFGID TKEVDILMGT LTKSFGANGG YIAA
           RGVCEIFGVD PKDVDILMGT FTKSFGAAGG YIAA
           RGVCDYFGID PREVDVLMGT VTKSFGAAGG YIAG
           GGVCDFYGID PAEVDILMGT FTKSFGAAGG YIAG
           RGIVDYYGID PKEIDILMGT YTKSFGAIGG YVAS
           RGVCDYCGVS PADVDILMGT FTKSFGSVGG YIAA
           RGVTEHFGVD PRDVDILMGT FTKSFGAIGG YLAG
           RGVCEHTGVD PKDVDVLMGT FTKSFGSIGG YIAA
           RGLEEHFNM- PGAADVIVGT FSKSIGGVG- YITG
           RGLEEHFNM- PGAADIIVGT FSKSIGGVGG FITC
           RGLEEHFDM- PGACEVLCGT FSKSIAGVGG FITC
           RGLEEHFNM- PGAADVIVGT FSKSAAGVGG YITS
           RGIEEHFNM- PGTADIIVGT FSKSIGGVGG YIVA
           RGLEEHFNM- PGSVDLIVGT FSKSIGSVGG YIVA
